# Supplementary material for: A scoping review on two-stage randomized preference trial in the field of mental health and addiction
Source: BMC Psychiatry. 2023 Mar 23;23:192. doi: 10.1186/s12888-023-04676-1 (PMC10037890; doi:10.1186/s12888-023-04676-1)
Supplement: Supplementary file 1 — Additional file 1: Table S1. Number of patients dropout in each arm of the two-stage trials included in the review. Table S2. Outcome mean and standard deviation in each arm of the two-stage trials included in the review. [file 12888_2023_4676_MOESM1_ESM.xlsx]

## Sheet: drop out
Table S1. Number of patients dropout in each arm of the two-stage trials included in the review
Trial	Trial	Number of patients dropped in the preference arm	Total number of patients in the preference arm	Number of patients dropped in the random arm	Total number of patients in the random arm
1	Rokke et al. 1999	3	15	15	20
2	Hergel et at. 2010	25	82	63	144
3	He et al. 2018	35	65	47	64
4	Le et al. 2018	28	97	38	103
5	Brenes et al. 2020	11	250	22	250
6	Svensson et al 2021	11	109	13	108

## Sheet: effect
Table S2. Outcome mean and standard deviation in each arm of the two-stage trials included in the review
Trial and outcome	Preference arm A outome mean	Standard deviation	Preference arm A sample size	Preference arm B outome mean	Standard deviation	Preference arm B sample size	Random arm A outome mean	Standard deviation	Random arm A sample size	Random arm B outome mean	Standard deviation	Random arm B sample size
Le et al. 2018 (A: prolonged exposure; B: Sertraline. Outcome:Quality of life EQ5D)	0.832	0.187446	61	0.78	0.252	36	0.854	0.185405	55	0.67	0.311769	48
Brenes et al. 2020 (A: CBT; B:Yoga. Outcome PSWQ‐A worry measure)	9.1	6.98626	120	8.4	8.14411	130	8.8	7.41553	125	7.2	7.13032	125
He et al. 2018 (A: PMTO; B:TAU. Outcome1: PLOC)	-113.88	20.2	50	-119.7	13.23	14	-116.8	20.23	46	-111.33	14.31	18
He et al. 2018 (A: PMTO; B:TAU. Outcome2: Observed parenting)	2.43	0.44	50	1.99	0.53	14	2.2	0.58	46	2.37	0.35	18
Svensson et al. 2020 (A: PCT, B: PFPP, outcome: PDSS imme post)	-8.6	4.1	44	-9.7	5.5	54	-7.5	4.8	46	-10.8	5.9	49
Svensson et al. 2020 (A: PCT, B: PFPP, outcome: PDSS 24m post)	-7.1	5.9	40	-5.1	5.1	51	-6.2	5.3	42	-7.5	5.6	39
Mergl et al. 2011 (A: CBT, B: Medication (sertraline))	10.84	7.89	25	9.3	7.41	43	9.32	5.05	41	9.48	7.62	61
